# Supplementary material for: Dynamic Changes in Anthocyanin Accumulation and Cellular Antioxidant Activities in Two Varieties of Grape Berries during Fruit Maturation under Different Climates
Source: Molecules. 2022 Jan 7;27(2):384. doi: 10.3390/molecules27020384 (PMC8782009; doi:10.3390/molecules27020384)
Supplement: Supplementary file 1 [file molecules-27-00384-s001.zip]

Archive with 1 entries (1 files):
- molecules-1487714-supplementary.pdf
